# Supplementary material for: Sustainable Cellulose Nanofibril−Stabilized Pickering Emulsions for Fresh Egg Preservation
Source: Nanomaterials (Basel). 2025 Mar 29;15(7):515. doi: 10.3390/nano15070515 (PMC11990888; doi:10.3390/nano15070515)
Supplement: Supplementary file 1 [file nanomaterials-15-00515-s001.zip]

Archive with 1 entries (1 files):
- nanomaterials-3529926-supplementary.pdf
